# Supplementary material for: Cooperative growth in microbial communities is a driver of multistability
Source: Nat Commun. 2024 Jun 3;15:4709. doi: 10.1038/s41467-024-48521-9 (PMC11148146; doi:10.1038/s41467-024-48521-9)
Supplement: Supplementary file 4 — Source Data [file 41467_2024_48521_MOESM4_ESM.xlsx]

## Sheet: Fig 1c-d
Relative abundance of:	Cn	Mc	Sa	Se	Lp	Cp
Starting at equal abundances
1	0	0	0	100	0	0
2	0	0	0	100	0	0
3	75	0	0	25	0	0
4	35	0	10	55	0	0
5	3.2	0	96.8	0	0	0
6	4.4	0	95.6	0	0	0
Cn at 95%
1	100	0	0	0	0	0
2	100	0	0	0	0	0
3	100	0	0	0	0	0
4	100	0	0	0	0	0
5	100	0	0	0	0	0
6	100	0	0	0	0	0
Lp at 95%
1	100	0	0	0	0	0
2	100	0	0	0	0	0
3	100	0	0	0	0	0
4	100	0	0	0	0	0
5	100	0	0	0	0	0
6	100	0	0	0	0	0
Se at 95%
1	0	0	0	100	0	0
2	0	0	0	100	0	0
3	0	0	0	100	0	0
4	0	0	0	100	0	0
5	0	0	0	100	0	0
6	0	0	0	100	0	0
Mc at 95%
1	0	100	0	0	0	0
2	0	100	0	0	0	0
3	0	100	0	0	0	0
4	0	100	0	0	0	0
5	0	100	0	0	0	0
6	0	100	0	0	0	0
Sa at 95%
1	0	0	100	0	0	0
2	0	0	100	0	0	0
3	0	0	100	0	0	0
4	0	0	100	0	0	0
5	0	0	100	0	0	0
6	0.2	0	99.8	0	0	0
Cp at 95%
1	46.3	0	0	53.7	0	0
2	100	0	0	0	0	0
3	100	0	0	0	0	0
4	100	0	0	0	0	0
5	100	0	0	0	0	0
6	100	0	0	0	0	0

## Sheet: Fig 2
Pair Se-Sa
Cycle	Se 99%			Se 1%
0	99	99	99	1	1	1
1	100	100	100	0	0	0
3	100	100	100	0	0	0
5	100	100	100	0	0	0
Pair Mc-Sa
Cycle	Mc 99%			Mc 1%
0	99	99	99	1	1	1
1	100	100	100	2	17	21
3	100	100	100	0	0	0
5	100	100	100	0	0	0
Pair Cn-Sa
Cycle	Cn 99%			Cn 1%
0	99	99	99	1	1	1
1	100	100	100	60.8	60	90
3	100	100	100	6	1	70
5	100	100	100	0	0	0
Pair Mc-Se
Cycle	Mc 99%			Mc 1%
0	99	99	99	1	1	1
1	100	100	100	1	2	3
3	100	100	100	0	0	0
5	100	100	100	0	0	0
Pair Cn-Se
Cycle	Cn 99%			Cn 1%
0	99	99	99	1	1	1
1	100	100	100	51	35	41
3	100	100	100	8	8	5
5	100	100	100	0	0	0
Pair Cn-Mc
Cycle	Cn 99%			Cn 1%
0	99	99	99	1	1	1
1	100	100	100	0	0	0
3	100	100	100	0	0	0
5	100	100	100	0	0	0

## Sheet: Fig 3b
		Cn			Mc			Sa			Se
B	Cn	0.7806	0.7818	0.7256	4.4436	4.6562	4.7034	0.5579	0.5493	0.57	1.3975	1.4902	1.3187
	Mc	0	0	0	2.3898	2.7638	1.5157	0	0	0	0	0	0
	Sa	2.2401	2.2062	2.2097	7.0748	7.0669	6.9685	1.4409	1.4096	1.4216	1.3202	1.3039	1.3129
	Se	2.9263	2.7545	2.9275	9.5669	8.8031	9.0197	1.6106	1.6244	1.6334	5.1813	5.1982	5.0515

## Sheet: Fig 3c
	Time (h)	CFU/mL
Sa	0	8800000	8800000	8000000	6400000	4800000	6400000	880000	800000	1120000	288000	296000	192000	152000	112000	80000	72000	64000	64000	13600	12800	8000	3200	7200	7200
	6	17600000	20800000	15200000	11200000	12000000	7200000	2400000	1920000	1680000	1520000	1120000	1360000	216000	152000	120000	136000	112000	112000	12800	19200	14400	12000	12000	5600
	12	19200000	22400000	23200000	12800000	16000000	14400000	2080000	1920000	2000000	1040000	1360000	1200000	328000	408000	400000	192000	160000	168000	64000	48000	32000	12800	13600	9600
	24	256000000	176000000	176000000	200000000	208000000	160000000	120000000	48000000	32000000	28000000	22400000	14400000	20000000	42400000	1600000	3200000	14400000	3200000	72000	152000	88000	31200	31200	31200
Se	0	6500000	8000000	9000000	4500000	3500000	5500000	700000	900000	850000	550000	500000	700000	100000	110000	85000	70000	75000	75000	11500	15500	13500	6500	3500	4000
	6	75000000	105000000	65000000	65000000	30000000	90000000	8500000	4500000	5500000	2000000	2000000	4500000	450000	700000	200000	350000	500000	550000	50000	70000	50000	60000	20000	30000
	12	115000000	95000000	130000000	80000000	60000000	75000000	20500000	20000000	15000000	5000000	5500000	10000000	1100000	1250000	1150000	600000	700000	800000	100000	130000	105000	100000	80000	75000
	24	35000000	35000000	70000000	65000000	60000000	65000000	35000000	50000000	10000000	35000000	30000000	35000000	12000000	14000000	14500000	11000000	13500000	8500000	400000	800000	850000	240000	150000	200000
Cn	0	7840000	8680000	9520000	5320000	7280000	5320000	700000	1036000	812000	588000	476000	448000	106400	100800	103600	47600	75600	70000	10080	8960	5600	4480	5600	5880
	6	36400000	28000000	25200000	19600000	28000000	19600000	3920000	4200000	4480000	1960000	3080000	3360000	448000	728000	532000	196000	224000	420000	42000	39200	64400	20440	23800	19040
	12	36400000	29800000	36400000	21200000	30800000	22400000	16800000	19600000	14000000	8680000	12320000	10640000	2520000	2800000	5040000	3360000	2520000	2240000	364000	448000	336000	126000	145600	131600
	24	18200000	21280000	18480000	16240000	11200000	12040000	9520000	7840000	7000000	10080000	10640000	11480000	11480000	11760000	8680000	8680000	8960000	13160000	14280000	7840000	10920000	10640000	13160000	7560000
Mc	0	9200000	9000000	6600000	6000000	5200000	4600000	900000	840000	860000	420000	480000	420000	100000	114000	96000	68000	48000	52000	9600	12200	10600	6200	5600	5600
	6	18000000	20000000	24000000	12000000	18000000	18000000	1600000	2000000	1200000	600000	660000	540000	82000	102000	98000	56000	18000	38000	3800	3000	3200	1800	4200	1200
	12	4600000	2800000	2600000	4000000	2800000	2800000	3000000	3800000	1000000	120000	280000	180000	6400	6200	7000	3000	1200	200	0	200	0	0	600	400
	24	24000000	10000000	16000000	14000000	8000000	12000000	4400000	5000000	2600000	480000	500000	520000	0	0	0	0	0	0	0	0	0	0	0	0

## Sheet: Fig 4a
	Cn			Sa			Se			Mc
Control (BHI)	116.05	126.6	147.7	1343.1	1369.9	1759.4	767.5	742.3	830.4	0	0	0
Lactate	281.331	284.848	284.848	725.3	429.8	188	805.2	805.2	780	0	0	0
Glycerol	246.165	158.249	140.666	1558	3787.5	2390.7	1484.6	1383.9	1660.7	0	0	0
Glutamate	225.065	239.132	344.631	2605.6	2632.4	2713	1862	1836.8	1736.2	77.237	77.237	102.982
Glucose	390.347	383.314	464.197	4512.8	1746	1772.9	1434.3	1434.3	1383.9	0	0	0
Acetate	263.748	225.065	235.615	1638.6	1853.5	1558	1157.5	1107.1	1132.3	0	0	0

## Sheet: Fig 4b
	Time (h)	CFU/mL
Cn	0*	32812500	32812500	32812500	6562500	6562500	6562500	1312500	1312500	1312500	262500	262500	262500	52500	52500	52500	10500	10500	10500	2100	2100	2100	420	420	420
	6	28000000	26000000	31000000	10000000	9000000	7000000	2700000	2800000	2600000	900000	1000000	1100000	200000	110000	160000	23000	22000	25000	2900	2100	3400	1000	800	700
	12	39000000	39000000	38000000	20000000	21000000	13000000	3300000	3500000	3200000	2700000	2600000	3500000	1700000	1700000	1800000	220000	190000	220000	26000	29000	27000	11000	7000	8000
	18	22000000	26000000	24000000	12000000	15000000	12000000	3300000	3200000	3100000	3200000	3300000	3100000	3500000	3200000	3200000	2000000	2000000	2100000	300000	280000	310000	76000	78000	69000
	24	22000000	23000000	29000000	9000000	9000000	11000000	3500000	3800000	3600000	3600000	3500000	3900000	3500000	3800000	3600000	3600000	4100000	4000000	3400000	3200000	3300000	1100000	900000	1100000
Cn + Glu	0	32812500	32812500	32812500	6562500	6562500	6562500	1312500	1312500	1312500	262500	262500	262500	52500	52500	52500	10500	10500	10500	2100	2100	2100	420	420	420
	6	23000000	26000000	28000000	14000000	17000000	10000000	3300000	2400000	2600000	1000000	1200000	1100000	170000	120000	140000	26000	28000	24000	2900	3500	2800	800	1000	900
	12	37000000	40000000	41000000	17000000	20000000	22000000	4500000	5200000	4800000	3100000	3100000	2800000	1700000	1800000	1600000	200000	200000	230000	29000	29000	27000	10000	8000	6000
	18	29000000	28000000	24000000	17000000	15000000	14000000	3100000	3000000	3300000	3000000	3200000	3400000	3100000	3400000	3200000	2300000	2200000	2000000	320000	350000	310000	71000	74000	78000
	24	30000000	23000000	28000000	12000000	13000000	16000000	3900000	4100000	4400000	4200000	4400000	3900000	4500000	4100000	4200000	4800000	4600000	4200000	3400000	3600000	3400000	1000000	1200000	1000000
Sa	0	358300	358300	358300	71670	71670	71670	14330	14330	14330	2867	2867	2867	573.3	573.3	573.3	114.7	114.7	114.7
	6	400000	330000	360000	180000	220000	180000	12000	27000	30000	3100	3100	3200	800	900	700	200	100	100
	12	350000	420000	400000	190000	220000	210000	30000	46000	50000	6000	7000	6000	1000	1200	1700	100	100	200
	18	500000	900000	900000	250000	240000	210000	120000	80000	45000	110000	15000	10000	2300	2600	1600	200	300	200
	24	3900000	4400000	4500000	3500000	2300000	1900000	200000	340000	760000	320000	210000	380000	2800	22000	3800	900	1400	400
Sa + Glu*	0	358300	358300	358300	71670	71670	71670	14330	14330	14330	2867	2867	2867	573.3	573.3	573.3	114.7	114.7	114.7	22.93	22.93	22.93
	6	34000000	29000000	25000000	21000000	16000000	9000000	2300000	2200000	2500000	300000	290000	260000	47000	54000	52000	21000	19000	15000	3000	3300	2900
	12	200000000	250000000	280000000	170000000	190000000	190000000	180000000	160000000	160000000	130000000	120000000	100000000	34000000	35000000	30000000	5400000	4400000	4000000	2100000	1400000	2300000
	18	270000000	240000000	250000000	250000000	250000000	270000000	250000000	240000000	260000000	270000000	290000000	200000000	220000000	250000000	230000000	180000000	160000000	170000000	140000000	170000000	160000000
	24	300000000	290000000	290000000	280000000	280000000	310000000	290000000	310000000	320000000	310000000	290000000	280000000	310000000	290000000	260000000	270000000	270000000	260000000	290000000	280000000	270000000
Se	0	33100000	33100000	33100000	6610000	6610000	6610000	1320000	1320000	1320000	265000	265000	265000	52900	52900	52900	10600	10600	10600	2120	2120	2120	423	423	423
	6	200000000	170000000	170000000	31000000	29000000	31000000	2700000	2800000	3500000	420000	350000	400000	130000	150000	100000	21000	23000	24000	3500	3300	3900	800	1000	900
	12	150000000	140000000	130000000	38000000	42000000	35000000	17000000	19000000	13000000	2800000	2400000	3000000	230000	270000	350000	74000	64000	59000	12000	16000	8000	1500	1300	1700
	18	120000000	120000000	140000000	27000000	29000000	29000000	16000000	15000000	20000000	3300000	2900000	2900000	1000000	900000	1400000	180000	170000	140000	22000	23000	25000	2900	2700	2500
	24	85000000	83000000	87000000	8000000	11000000	7000000	14000000	16000000	15000000	7000000	11000000	8000000	4000000	3000000	3000000	420000	370000	440000	46000	33000	36000	5000	5600	5800
Se + Glu	0	33100000	33100000	33100000	6610000	6610000	6610000	1320000	1320000	1320000	265000	265000	265000	52900	52900	52900	10600	10600	10600	2120	2120	2120	423	423	423
	6	270000000	290000000	230000000	56000000	56000000	54000000	5000000	4200000	4800000	590000	570000	540000	160000	160000	120000	38000	27000	32000	4800	5400	5300	1400	1300	1200
	12	380000000	420000000	320000000	290000000	260000000	240000000	170000000	210000000	210000000	27000000	32000000	26000000	2600000	3300000	3300000	520000	490000	430000	130000	100000	170000	32000	27000	36000
	18	330000000	360000000	320000000	310000000	280000000	280000000	250000000	190000000	250000000	140000000	170000000	180000000	70000000	140000000	120000000	33000000	28000000	24000000	2400000	2900000	2200000	460000	500000	460000
	24	300000000	260000000	320000000	250000000	200000000	260000000	220000000	210000000	200000000	190000000	170000000	180000000	180000000	160000000	150000000	150000000	160000000	160000000	130000000	110000000	120000000	34000000	25000000	35000000
Mc	0	3541700	3541700	3541700	708000	708000	708000	142000	142000	142000	28300	28300	28300	5670	5670	5670	1130	1130	1130	227	227	227
	6	3400000	3800000	2600000	1400000	1100000	1200000	190000	290000	260000	1900	1300	900	0	0	0	0	0	0	0	0	0
	12	3100000	2700000	2600000	3600000	2900000	3200000	1700000	2100000	2500000	0	0	0	0	0	0	0	0	0	0	0	0
	18	3100000	3400000	3000000	4000000	4100000	3800000	3700000	5400000	4300000	0	0	0	0	0	0	0	0	0	0	0	0
	24	21000000	24000000	20000000	29000000	30000000	34000000	33000000	31000000	27000000	0	0	0	0	0	0	0	0	0	0	0	0
Mc + Glu	0	3541700	3541700	3541700	708000	708000	708000	142000	142000	142000	28300	28300	28300	5670	5670	5670	1130	1130	1130	227	227	227
	6	18000000	15000000	14000000	2500000	2600000	3100000	630000	680000	620000	22000	16000	18000	1900	1800	2800	400	200	200	0	0	0
	12	45000000	48000000	46000000	23000000	19000000	19000000	4800000	4600000	4800000	12000	20000	17000	500	200	200	0	0	0	0	0	0
	18	36000000	40000000	39000000	44000000	40000000	43000000	16000000	12000000	15000000	20000	18000	24000	300	600	400	0	0	0	0	0	0
	24	44000000	43000000	47000000	39000000	42000000	45000000	27000000	28000000	31000000	1100000	800000	900000	3400	6100	3900	0	0	0	0	0	0
	Note: Average of 6 replicates at t=0h.
	Serial dilution fold = 2
	*Exponential growth was observed between 0-18h

## Sheet: Fig 5d
Pair Se-Sa
Cycle	Se 99%			Se 1%
0	99	99	99	1	1	1
5	93	58	63	15	13	5
Pair Mc-Sa
Cycle	Mc 99%			Mc 1%
0	99	99	99	1	1	1
5	53	84	99	0	0	0
Pair Cn-Sa
Cycle	Cn 99%			Cn 1%
0	99	99	99	1	1	1
5	0	0	0	0	0	0
Pair Mc-Se
Cycle	Mc 99%			Mc 1%
0	99	99	99	1	1	1
5	100	100	100	0	0	0
Pair Cn-Se
Cycle	Cn 99%			Cn 1%
0	99	99	99	1	1	1
5	0	0	0	0	0	0
Pair Cn-Mc
Cycle	Cn 99%			Cn 1%
0	99	99	99	1	1	1
5	0	0	0	0	0	0

## Sheet: Fig 5e
Relative abundance of:	Cn	Mc	Sa	Se	Lp	Cp
Cn at 95%
1	0	0	62	38	0	0
2	0	0	98	2	0	0
3	0	0	85	15	0	0
4	0	0	90	10	0	0
5	0	0	98	2	0	0
6	0	0	78	22	0	0
Lp at 95%
1	0	0	97	3	0	0
2	0	0	95	5	0	0
3	0	0	100	0	0	0
4	0	0	54	46	0	0
5	0	0	97	3	0	0
6	0	0	97	3	0	0
Se at 95%
1	0	0	51	49	0	0
2	0	0	44	56	0	0
3	0	0	46	54	0	0
4	0	0	48	52	0	0
5	0	0	41	59	0	0
6	0	0	62	38	0	0
Mc at 95%
1	0	80	20	0	0	0
2	0	94	6	0	0	0
3	0	93.2	6.8	0	0	0
4	0	78.7	21.3	0	0	0
5	0	99.8	0.2	0	0	0
6	0	98.5	1.5	0	0	0
Sa at 95%
1	0	0	98	2	0	0
2	0	0	97	3	0	0
3	0	0	87	13	0	0
4	0	0	97	3	0	0
5	0	0	67	33	0	0
6	0	0	97	3	0	0
Cp at 95%
1	0	0	31	69	0	0
2	0	0	52	48	0	0
3	0	0	64	36	0	0
4	0	0	19	81	0	0
5	0	0	76	24	0	0
6	0	0	78	22	0	0

## Sheet: Sup 1
	OD t=0h				OD t=24h				OD f/OD i		Final pH
Initial pH 5.8	Rep 1	Rep 2	Rep 3	Rep 4	Rep 1	Rep 2	Rep 3	Rep 4			Rep 1	Rep 2	Rep 3	Rep 4	Av
Mc	0.0087	0.0086	0.0008	0.0088	0	0.0061	0.0005	0.0063	0.48		5.83	5.79	5.87	5.82	5.83
Cn	0.0215	0.0252	0.0205	0.0145	0.1488	0.1462	0.1546	0.1524	7.37		7.29	6.92	7.46	7.34	7.25
Cp	0.0101	0.01	0.0022	0.0089	0.0007	0.001	0	0	0.05		7.5	5.81	7.19	6.56	6.77
Lp	0.012	0.0142	0	0.0108	0.015	0.0207	0.0144	0.0182	1.85		5.4	5.66	5.49	5.58	5.53
Se	0.0044	0.0038	0.0147	0.0025	0.0019	0.037	0.0019	0.0281	2.71		6.01	5.79	6.03	5.97	5.95
Sa	0.0044	0.0065	0.0088	0.0029	0.0161	0.0153	0.0148	0.0127	2.61		6.36	5.93	6.35	6.25	6.22
Initial pH 7
Mc	0.0078	0.0069	0.0088	0.0089	0.0835	0.0829	0.0892	0.084	10.48		7.96	7.85	7.9	7.73	7.86
Cn	0.0229	0.0212	0.0254	0.0289	0.1484	0.1296	0.1315	0.134	5.52		7.77	7.74	7.73	7.7	7.74
Cp	0.0097	0.0098	0.0092	0.0088	0	0.0012	0.0003	0	0.04		8.1	7.97	8.19	8.11	8.09
Lp	0.0117	0.0114	0.0121	0.0131	0.015	0.0142	0.0122	0.0106	1.08		6.95	6.95	6.94	6.94	6.95
Se	0.0041	0.0033	0.0031	0.0026	0.0614	0.0602	0.051	0.0488	16.9		7.36	7.31	7.28	7.2	7.29
Sa	0.0037	0.0037	0.003	0.0028	0.1062	0.0937	0.1047	0.0944	30.23		7.23	7.13	7.11	7.07	7.14
Initial pH 8
Mc	0.0082	0.0069	0.009	0.0083	0.0721	0.0717	0.0698	0.077	8.97		8.34	8.31	8.43	8.45	8.38
Cn	0.0249	0.0225	0.0236	0.023	0.1189	0.1285	0.1252	0.1221	5.26		8.15	8.14	8.23	8.26	8.2
Cp	0.0104	0.0073	0.0092	0.0087	0.0409	0.0346	0.0262	0.0237	3.52		8.41	8.33	8.56	8.42	8.43
Lp	0.012	0.0102	0.0119	0.0119	0.0074	0.0071	0.0066	0.0059	0.59		7.8	7.81	7.78	7.84	7.81
Se	0.0033	0.0025	0.003	0.003	0.0513	0.0492	0.0527	0.051	17.31		7.76	7.71	7.69	7.69	7.71
Sa	0.0052	0.0026	0.0026	0.0017	0.0869	0.096	0.0751	0.0737	27.41		7.64	7.7	7.64	7.71	7.67

## Sheet: Sup 4
Pair Mc-Cn
	103			104			105			106
103	0	0	0	0	0	0	300	100	300	600	400	400
104	400	200	400	300	500	200	3000	3400	3100	3700	4400	4600
105	70000	120000	170000	280000	270000	170000	330000	420000	420000	70000	40000	100000
106	600000	670000	880000	810000	850000	900000	840000	870000	860000	490000	530000	710000
Pair Mc-Sa
	103			104			105			106
103	0	0	0	0	0	0	600	300	300	1200	800	1600
104	700	300	200	200	100	400	2800	1900	1400	8400	9500	8200
105	110000	70000	150000	100000	210000	130000	230000	280000	230000	80000	150000	90000
106	500000	560000	450000	500000	590000	490000	650000	630000	620000	470000	520000	430000
Pair Mc-Se	103			104			105			106
103	0	0	0	0	0	0	0	0	0	1400	800	600
104	800	400	200	200	700	300	500	900	400	5000	6900	7600
105	130000	80000	70000	140000	140000	90000	180000	120000	110000	140000	180000	140000
106	550000	500000	540000	690000	590000	560000	640000	610000	620000	340000	350000	450000
Mc only
103	0	0	0
104	0	0	0
105	150000	80000	150000
106	750000	760000	810000

[truncated: 4 more sheets: Sup 5, Sup 7, Sup 8, Sup 9b]
